# Supplementary material for: Synergistic Effects of a Pro-Inflammatory–High-Fat Composite Dietary Pattern on Gut–Liver Injury and the Therapeutic Potential of Haematococcus pluvialis-Derived Astaxanthin
Source: Nutrients. 2026 Mar 25;18(7):1048. doi: 10.3390/nu18071048 (PMC13074625; doi:10.3390/nu18071048)
Supplement: Supplementary file 1 [file nutrients-18-01048-s001.zip]

Archive with 1 entries (1 files):
- nutrients-4207286-supplementary.pdf
